# Supplementary material for: ﻿Description of two new species of Ophiocordyceps: O.sinocampes and O.cystidiata (Ophiocordycipitaceae, Hypocreales) from typical karst landform forests in Guizhou, China
Source: MycoKeys. 2025 Feb 13;114:1–27. doi: 10.3897/mycokeys.114.134323 (PMC11843171; doi:10.3897/mycokeys.114.134323)
Supplement: XML Treatment for Ophiocordyceps sinocampes [file mycokeys.114.134323-treatment1.xml]

<!DOCTYPE tp:taxon-treatment
  PUBLIC "-//TaxonX//DTD Taxonomic Treatment Publishing DTD v0 20100105//EN" "tax-treatment-NSO.dtd">
<tp:taxon-treatment xmlns:tp="http://www.plazi.org/taxpub"><tp:treatment-meta><kwd-group><label>Taxon classification</label><kwd>
                <named-content content-type="kingdom">Fungi</named-content>
              </kwd><kwd>
                <named-content content-type="order">Hypocreales</named-content>
              </kwd><kwd>
                <named-content content-type="family">Ophiocordycipitaceae</named-content>
              </kwd></kwd-group><mixed-citation publication-type="journal"><person-group><name><surname>Xu</surname><given-names>Zhong-Shun</given-names></name><name><surname>Deng</surname><given-names>Li-ping</given-names></name><name><surname>Wang</surname><given-names>Hai-Yan</given-names></name><name><surname>Tian</surname><given-names>Hui-Ling</given-names></name><name><surname>Qu</surname><given-names>Jiao-Jiao</given-names></name><name><surname>Dai</surname><given-names>Yong-dong</given-names></name><name><surname>Zou</surname><given-names>Xiao</given-names></name></person-group><article-title>﻿Description of two new species of <italic><tp:taxon-name><tp:taxon-name-part taxon-name-part-type="genus" reg="Ophiocordyceps">Ophiocordyceps</tp:taxon-name-part></tp:taxon-name></italic>: <italic><tp:taxon-name><tp:taxon-name-part taxon-name-part-type="genus" reg="Ophiocordyceps">O.</tp:taxon-name-part><tp:taxon-name-part taxon-name-part-type="species" reg="sinocampes">sinocampes</tp:taxon-name-part></tp:taxon-name></italic> and <italic><tp:taxon-name><tp:taxon-name-part taxon-name-part-type="genus" reg="Ophiocordyceps">O.</tp:taxon-name-part><tp:taxon-name-part taxon-name-part-type="species" reg="cystidiata">cystidiata</tp:taxon-name-part></tp:taxon-name></italic> (<tp:taxon-name><tp:taxon-name-part taxon-name-part-type="family">Ophiocordycipitaceae</tp:taxon-name-part></tp:taxon-name>, <tp:taxon-name><tp:taxon-name-part taxon-name-part-type="order">Hypocreales</tp:taxon-name-part></tp:taxon-name>) from typical karst landform forests in Guizhou, China</article-title><source>MycoKeys</source><day>13</day><month>02</month><year>2025</year><volume>114</volume><fpage>1</fpage><lpage>27</lpage><pub-id pub-id-type="doi">10.3897/mycokeys.114.134323</pub-id></mixed-citation></tp:treatment-meta><tp:nomenclature><label>﻿</label><tp:taxon-name>
              <object-id xmlns:xlink="http://www.w3.org/1999/xlink" content-type="arpha" xlink:type="simple">54C66E13-7FC2-5C73-8D79-1A53465B864D</object-id>
              <tp:taxon-name-part taxon-name-part-type="genus" reg="Ophiocordyceps">Ophiocordyceps</tp:taxon-name-part>
              <tp:taxon-name-part taxon-name-part-type="species" reg="sinocampes">sinocampes</tp:taxon-name-part>
              <object-id xmlns:xlink="http://www.w3.org/1999/xlink" content-type="mycobank" xlink:type="simple"> 854597</object-id>
            </tp:taxon-name><tp:taxon-authority>X. Zou, Zhong S. Xu &amp; J.J. Qu</tp:taxon-authority><tp:taxon-status xmlns:xlink="http://www.w3.org/1999/xlink" xlink:type="simple">sp. nov.</tp:taxon-status><xref ref-type="fig" rid="F2">Fig. 2</xref></tp:nomenclature><tp:treatment-sec sec-type="Synonym" id="SECID0EVMHK"><title>Synonym.</title><p><italic><tp:taxon-name><tp:taxon-name-part taxon-name-part-type="genus" reg="Hirsutella">Hirsutella</tp:taxon-name-part><tp:taxon-name-part taxon-name-part-type="species" reg="campes">campes</tp:taxon-name-part></tp:taxon-name></italic> nom. invalid. X. Zou, J.J. Qu, Y.F. Han &amp; Z.Q. Liang, Journal of Mountain Agriculture and Biology 40(6): 1–12, 2021 (in Chinese).</p></tp:treatment-sec><tp:treatment-sec sec-type="etymology" id="SECID0EGNHK"><title>Etymology.</title><p>The name <italic>sinocampes</italic> was derived from “sino,” referring to China, and “campes”, referring to the host in Latin, meaning caterpillar.</p></tp:treatment-sec><tp:treatment-sec sec-type="Holotype" id="SECID0E6NHK"><title>Holotype.</title><p>GZUIFR-2010MC(Fig. <xref ref-type="fig" rid="F2">2a</xref>), China • Guizhou Province: Kuankuoshui National Nature Reserve (<named-content xmlns:xlink="http://www.w3.org/1999/xlink" content-type="dwc:verbatimCoordinates" xlink:type="simple"><named-content content-type="geo-json" specific-use="{&#34;type&#34;:&#34;Point&#34;,&#34;coordinates&#34;:[107.040000,28.110000]}" id="NCID0EMOHK" xlink:type="simple">28°6'36"N, 107°2'24"E</named-content></named-content>). The specimen was found on the larva of <tp:taxon-name><tp:taxon-name-part taxon-name-part-type="order">Lepidoptera</tp:taxon-name-part></tp:taxon-name> buried in soil, collected in July 2010 by X. Zou (ex-holotype: GZUIFR-2010MC-1) (The GenBank accession number of <abbrev xmlns:xlink="http://www.w3.org/1999/xlink" xlink:title="internal transcribed spacer" id="ABBRID0EWOHK" xlink:type="simple">ITS</abbrev>: <ext-link xmlns:xlink="http://www.w3.org/1999/xlink" xlink:href="PQ765882" ext-link-type="gen" xlink:type="simple">PQ765882</ext-link>; <abbrev xmlns:xlink="http://www.w3.org/1999/xlink" xlink:title="large subunit ribosomal RNA" id="ABBRID0E6OHK" xlink:type="simple">nrLSU</abbrev>: <ext-link xmlns:xlink="http://www.w3.org/1999/xlink" xlink:href="PQ766190" ext-link-type="gen" xlink:type="simple">PQ766190</ext-link>; <abbrev xmlns:xlink="http://www.w3.org/1999/xlink" xlink:title="transcription elongation factor-1 alpha" id="ABBRID0EIPHK" xlink:type="simple">tef</abbrev>: <ext-link xmlns:xlink="http://www.w3.org/1999/xlink" xlink:href="PQ787212" ext-link-type="gen" xlink:type="simple">PQ787212</ext-link>; <abbrev xmlns:xlink="http://www.w3.org/1999/xlink" xlink:title="second largest subunits of RNA polymerase ІІ" id="ABBRID0ERPHK" xlink:type="simple">rpb2</abbrev>: <ext-link xmlns:xlink="http://www.w3.org/1999/xlink" xlink:href="PQ787213" ext-link-type="gen" xlink:type="simple">PQ787213</ext-link>).</p><fig id="F2" position="float" orientation="portrait"><object-id xmlns:xlink="http://www.w3.org/1999/xlink" content-type="doi" xlink:type="simple">10.3897/mycokeys.114.134323.figure2</object-id><object-id xmlns:xlink="http://www.w3.org/1999/xlink" content-type="arpha" xlink:type="simple">A516BC90-D44A-5695-A255-E0CE01AD052F</object-id><label>Figure 2.</label><caption><p>Morphological characteristics of <italic><tp:taxon-name><tp:taxon-name-part taxon-name-part-type="genus" reg="Ophiocordyceps">O.</tp:taxon-name-part><tp:taxon-name-part taxon-name-part-type="species" reg="sinocampes">sinocampes</tp:taxon-name-part></tp:taxon-name></italic><bold>a–i</bold> morphological and micromorphological characteristics of specimen GZUIFR-2010MC <bold>c</bold> perithecia <bold>d–i</bold> ascus and ascospore <bold>j–t</bold> morphological characteristics of specimen GZUIFR-2022MLH-H1 and its pure culture GZUIFR-2022MLH-H1C <bold>j–l</bold> wild morph <bold>m, n</bold> fungus in culture <bold>o–t</bold> phialides and conidia. Scale bars: 150 μm (<bold>c</bold>); 50 μm (<bold>d</bold>); 30 μm (<bold>e–i</bold>); 15 μm (<bold>o–s</bold>); 5 μm (<bold>t, u</bold>).</p></caption><graphic xmlns:xlink="http://www.w3.org/1999/xlink" xlink:href="mycokeys-114-001-g002.jpg" position="float" orientation="portrait" xlink:type="simple" id="oo_1250052.jpg"><uri content-type="original_file" xlink:type="simple">https://binary.pensoft.net/fig/1250052</uri></graphic></fig></tp:treatment-sec><tp:treatment-sec sec-type="host" id="SECID0EKRHK"><title>Host.</title><p>The larvae of <tp:taxon-name><tp:taxon-name-part taxon-name-part-type="order">Lepidoptera</tp:taxon-name-part></tp:taxon-name>.</p></tp:treatment-sec><tp:treatment-sec sec-type="description" id="SECID0EVRHK"><title>Description.</title><p><bold><italic>Stromata</italic></bold>: Single, clavate, solid, lignified, yellow-brown, arising from the head of the host, 120–150 × 0.5–1.0 mm. <bold><italic>Fertile part</italic></bold>: Cylindrical, yellowish, about 5 cm long. <bold><italic>Perithecia</italic></bold>: Superficial, ovoid, 320–350 × 260–300 μm. <bold><italic>Asci</italic></bold>: Cylindrical, hyaline, 8-spored, 130–210 × 4–6 μm, with the apex thickened to form a hemispherical ascus cap that is, measuring 5–5.5 × 3.2–4.0 μm. <bold><italic>Ascospores</italic></bold>: Filiform, hyaline, irregular, multi-septate, disarticulating into secondary ascospores, 4.5–11 × 1.5–2.0 µm.</p><p><bold><italic>Asexual morph</italic></bold>: <italic><tp:taxon-name><tp:taxon-name-part taxon-name-part-type="genus" reg="Hirsutella">Hirsutella</tp:taxon-name-part></tp:taxon-name></italic>-like.</p><p><bold><italic>Colonies</italic></bold>: The colony reaches 13–18 mm in diameter after two weeks on PDA at 22 °C, appearing round with irregular swellings. The edge of the colony is fluffy, with a slight yellow protrusion in the middle and dark brown pigment secreted on the back, measuring approximately 10–15 mm in diameter. <bold><italic>Hyphae</italic></bold>: Hyaline, smooth-walled, septate, branched, 1.8–3.6 μm wide. <bold><italic>Conidiogenous cells</italic></bold>: Monophialidic, hyaline, smooth-walled, subulate, growing directly or laterally from hyphae, tapering gradually into a slender neck (21.6–38.4 µm long). The base width measures 2.4–4.8 µm, and the neck width measures 0.9–1.5 µm. <bold><italic>Conidia</italic></bold>: Hyaline, smooth, arising solitarily from the apex of conidiogenous cells, oval or orange-like shape, often enveloped in a mucous sheath, usually single, rarely aggregated in pairs or triplets (6–8.4 × 2.9–4.3 µm).</p></tp:treatment-sec><tp:treatment-sec sec-type="distribution" id="SECID0ETTHK"><title>Distribution.</title><p>China, Guizhou Province: Zunyi and Xingyi City.</p></tp:treatment-sec><tp:treatment-sec sec-type="material" id="SECID0EYTHK"><title>Additional specimens examined.</title><p>GZUIFR-2022MLH-H1 (Fig. <xref ref-type="fig" rid="F2">2l</xref>), and its pure culture GZUIFR-2022MLH-H1C, China. Guizhou Province: Malinghe Valley, Xingyi City (<named-content xmlns:xlink="http://www.w3.org/1999/xlink" content-type="dwc:verbatimCoordinates" xlink:type="simple"><named-content content-type="geo-json" specific-use="{&#34;type&#34;:&#34;Point&#34;,&#34;coordinates&#34;:[104.960000,25.140000]}" id="NCID0EFUHK" xlink:type="simple">25°8'24"N, 104°57'36"E</named-content></named-content>; altitude, 1068 m). These specimens were found on a larva of <tp:taxon-name><tp:taxon-name-part taxon-name-part-type="superfamily" reg="Coccoidea">Coccoidea</tp:taxon-name-part></tp:taxon-name> in soil, collected in July 2022 by Xiao Zou, Jiaojiao Qu, and Zhongshun Xu.</p></tp:treatment-sec><tp:treatment-sec sec-type="notes" id="SECID0EQUHK"><title>Notes.</title><p>The basionym of <italic><tp:taxon-name><tp:taxon-name-part taxon-name-part-type="genus" reg="Ophiocordyceps">O.</tp:taxon-name-part><tp:taxon-name-part taxon-name-part-type="species" reg="sinocampes">sinocampes</tp:taxon-name-part></tp:taxon-name></italic> is <italic><tp:taxon-name><tp:taxon-name-part taxon-name-part-type="genus" reg="Hirsutella">H.</tp:taxon-name-part><tp:taxon-name-part taxon-name-part-type="species" reg="campes">campes</tp:taxon-name-part></tp:taxon-name></italic>, which was initially documented in the Journal of Mountain Agriculture and Biology (in Chinese) in 2021(Table <xref ref-type="table" rid="T2">2</xref>). Notably, the taxonomic validity of <italic><tp:taxon-name><tp:taxon-name-part taxon-name-part-type="genus" reg="Hirsutella">H.</tp:taxon-name-part><tp:taxon-name-part taxon-name-part-type="species" reg="campes">campes</tp:taxon-name-part></tp:taxon-name></italic> is compromised due to its description being solely in Chinese, which does not meet the requisite standards set forth by the International Code of Nomenclature for algae, fungi, and plants (ICN). According to the ICN, the descriptions of new species must be provided in English or Latin (<xref ref-type="bibr" rid="B36">McNeill et al. 2012</xref>).</p><table-wrap id="T2" position="float" orientation="portrait"><label>Table 2.</label><caption><p>Morphological comparison of <italic><tp:taxon-name><tp:taxon-name-part taxon-name-part-type="genus" reg="Ophiocordyceps">O.</tp:taxon-name-part><tp:taxon-name-part taxon-name-part-type="species" reg="sinocampes">sinocampes</tp:taxon-name-part></tp:taxon-name></italic> and its relatives.</p></caption><table id="TID0ENBEM" rules="all"><tbody><tr><th rowspan="1" colspan="1">Species</th><th rowspan="1" colspan="1">Host</th><th rowspan="1" colspan="1">Habitat</th><th rowspan="1" colspan="1">Stromata (mm)</th><th rowspan="1" colspan="1">Perithecium (μm)</th><th rowspan="1" colspan="1">Asci (μm)</th><th rowspan="1" colspan="1">Ascospore (μm)</th><th rowspan="1" colspan="1">Colony (mm)</th><th rowspan="1" colspan="1">Conidiogenous cells (μm)</th><th rowspan="1" colspan="1">Conidia (μm)</th><th rowspan="1" colspan="1">References</th></tr><tr><td rowspan="1" colspan="1">
                      <italic>
                        <tp:taxon-name><tp:taxon-name-part taxon-name-part-type="genus" reg="Ophiocordyceps">O.</tp:taxon-name-part><tp:taxon-name-part taxon-name-part-type="species" reg="sinocampes">sinocampes</tp:taxon-name-part></tp:taxon-name>
                      </italic>
                    </td><td rowspan="1" colspan="1"><tp:taxon-name><tp:taxon-name-part taxon-name-part-type="suborder">Homoptera</tp:taxon-name-part></tp:taxon-name>, <tp:taxon-name><tp:taxon-name-part taxon-name-part-type="superfamily" reg="Coccoidea">Coccoidea</tp:taxon-name-part></tp:taxon-name></td><td rowspan="1" colspan="1">The karst-landform forest of Xingyi City, Guizhou Province, China.</td><td rowspan="1" colspan="1">Single, clavate, solid, lignified, yellow-brown, arising from the head of the host, 120–150 × 0.5–1.0</td><td rowspan="1" colspan="1">300-350 × 210-290</td><td rowspan="1" colspan="1">110-230 × 4-7</td><td rowspan="1" colspan="1">6-12 × 1.5–2.5</td><td rowspan="1" colspan="1">reaches 13–18 in diameter after two weeks on PDA at 22 °C, appearing round with irregular swellings. fluffy, with a slight yellow protrusion in the middle and dark brown pigment secreted on the back</td><td rowspan="1" colspan="1">Monophialidic, hyaline, smooth-walled, growing directly or laterally from hyphae.</td><td rowspan="1" colspan="1">Smooth, oval or orange-like shape, often enveloped in a mucous sheath, usually single, rarely aggregated in pairs or triplets (6–8.4 × 2.9–4.3)</td><td rowspan="1" colspan="1">In this study</td></tr><tr><td rowspan="1" colspan="1"/><td rowspan="1" colspan="1">Lepidopteran caterpillars</td><td rowspan="1" colspan="1">Kuankuoshui National Nature Reserve</td><td rowspan="1" colspan="1">–</td><td rowspan="1" colspan="1">–</td><td rowspan="1" colspan="1">–</td><td rowspan="1" colspan="1">–</td><td rowspan="1" colspan="1">villous and yellowish in the middle. The color is convex, the back secretes dark brown pigment, and the diffusion circle is large, 10–15</td><td rowspan="1" colspan="1">The base is cylindrical or conical, 21.6 –38.4</td><td rowspan="1" colspan="1">fusiform or orange-petaled, 6–8.4 × 2.9–4.3</td><td rowspan="1" colspan="1">In this study; <xref ref-type="bibr" rid="B82">Zou et al. 2021a</xref></td></tr><tr><td rowspan="1" colspan="1">
                      <italic>
                        <tp:taxon-name><tp:taxon-name-part taxon-name-part-type="genus" reg="Ophiocordyceps">O.</tp:taxon-name-part><tp:taxon-name-part taxon-name-part-type="species" reg="multiperitheciata">multiperitheciata</tp:taxon-name-part></tp:taxon-name>
                      </italic>
                    </td><td rowspan="1" colspan="1">
                      <tp:taxon-name><tp:taxon-name-part taxon-name-part-type="family" reg="Hepialidae">Hepialidae</tp:taxon-name-part></tp:taxon-name>
                    </td><td rowspan="1" colspan="1">On <tp:taxon-name><tp:taxon-name-part taxon-name-part-type="order">Lepidoptera</tp:taxon-name-part></tp:taxon-name> larva in the leaf litter of forest floor.</td><td rowspan="1" colspan="1">Several,cylindrical, branched dentritic, 75–110 long, 1–1.5 wide, dark brown to black</td><td rowspan="1" colspan="1">superficial, gregarious, distributing unequally on upper of the stromata, ordinal in arrangement, narrowly ovoid, brown to dark brown, 990–1200 × 350–450</td><td rowspan="1" colspan="1">Asci hyaline, cylindrical, 8-spores, 400–600 × 6–7.5</td><td rowspan="1" colspan="1">hyaline, filiform, 470–660 × 1.5–2.5, remaining whole after discharge, multiseptate</td><td rowspan="1" colspan="1">Colonies on PDA growing slowly, flat and velvety in the middle, attaining a diameter of 16–22 within 20 d at 20 °C.</td><td rowspan="1" colspan="1">monophialidic or polyphialidic,arising from hyphae laterally or terminally, hyaline, cylindrical to lanceolate,tapering gradually or abruptly into a long slender neck</td><td rowspan="1" colspan="1">hyaline, 1-celled, smooth walled, oval to lemon shaped, 8–14 × 5–8, embedded in a mucous sheath.</td><td rowspan="1" colspan="1">
                      <xref ref-type="bibr" rid="B35">Luangsa-ard et al. 2018</xref>
                    </td></tr><tr><td rowspan="1" colspan="1">
                      <italic>
                        <tp:taxon-name><tp:taxon-name-part taxon-name-part-type="genus" reg="Hirsutella">H.</tp:taxon-name-part><tp:taxon-name-part taxon-name-part-type="species" reg="strigosa">strigosa</tp:taxon-name-part></tp:taxon-name>
                      </italic>
                    </td><td rowspan="1" colspan="1"><tp:taxon-name><tp:taxon-name-part taxon-name-part-type="family">Cicadellidae</tp:taxon-name-part></tp:taxon-name>, <tp:taxon-name><tp:taxon-name-part taxon-name-part-type="suborder">Homoptera</tp:taxon-name-part></tp:taxon-name></td><td rowspan="1" colspan="1">–</td><td rowspan="1" colspan="1">–</td><td rowspan="1" colspan="1">–</td><td rowspan="1" colspan="1">–</td><td rowspan="1" colspan="1">–</td><td rowspan="1" colspan="1">–</td><td rowspan="1" colspan="1">swollen in basal portion, 4.5–7.2 × 1.4–2.5, and tapering to 0.4–0.9 wide and 6.3–14.4 overall length</td><td rowspan="1" colspan="1">Conidia Cymbiform or orange segments 8.0–12.0 × 3.0–5.0</td><td rowspan="1" colspan="1">
                      <xref ref-type="bibr" rid="B44">Petch 1939</xref>
                    </td></tr><tr><td rowspan="1" colspan="1">
                      <italic>
                        <tp:taxon-name><tp:taxon-name-part taxon-name-part-type="genus" reg="Hirsutella">H.</tp:taxon-name-part><tp:taxon-name-part taxon-name-part-type="species" reg="shennongjiaensis">shennongjiaensis</tp:taxon-name-part></tp:taxon-name>
                      </italic>
                    </td><td rowspan="1" colspan="1">
                      Earwig, <tp:taxon-name><tp:taxon-name-part taxon-name-part-type="order">Dermaptera</tp:taxon-name-part></tp:taxon-name></td><td rowspan="1" colspan="1">Shennongjia Forest Area</td><td rowspan="1" colspan="1">Synnemata cylindrical, size 60.0 × 1.0–2.0, brown</td><td rowspan="1" colspan="1">–</td><td rowspan="1" colspan="1">–</td><td rowspan="1" colspan="1">–</td><td rowspan="1" colspan="1">Colonies diam. up to 24.0–32.0 after 30 d at 16 °C on PDA agar, white or brown, flat, felty, the middle light‐brown part with cashmere, reverse orange yellow to light‐brown</td><td rowspan="1" colspan="1">Conidiogenous cells solitary, phialides cylindrical or awllike, 14.4–26.1 or 6.3–14.4</td><td rowspan="1" colspan="1">Conidia, hyaline,aseptate, smooth, sausage-shaped, single or double from the apex of the neck, 6.3–10.8 × 3.6–6.3</td><td rowspan="1" colspan="1">
                      <xref ref-type="bibr" rid="B80">Zou et al. 2016a</xref>
                    </td></tr></tbody></table></table-wrap><p>Furthermore, based on the priority under ICN, the genus <italic><tp:taxon-name><tp:taxon-name-part taxon-name-part-type="genus" reg="Hirsutella">Hirsutella</tp:taxon-name-part></tp:taxon-name></italic> has been considered as a synonym of the genus <italic><tp:taxon-name><tp:taxon-name-part taxon-name-part-type="genus" reg="Ophiocordyceps">Ophiocordyceps</tp:taxon-name-part></tp:taxon-name></italic> (<xref ref-type="bibr" rid="B48">Quandt et al. 2014</xref>). Through morphological and five-gene phylogenetic analyses, it is more appropriate to assign this species to <italic><tp:taxon-name><tp:taxon-name-part taxon-name-part-type="genus" reg="Ophiocordyceps">Ophiocordyceps</tp:taxon-name-part></tp:taxon-name></italic>. Since the name <italic><tp:taxon-name><tp:taxon-name-part taxon-name-part-type="genus" reg="Ophiocordyceps">O.</tp:taxon-name-part><tp:taxon-name-part taxon-name-part-type="species" reg="campes">campes</tp:taxon-name-part></tp:taxon-name></italic> was already used by <xref ref-type="bibr" rid="B59">Tasanathai et al. (2020)</xref>, we renamed our species as <italic><tp:taxon-name><tp:taxon-name-part taxon-name-part-type="genus" reg="Ophiocordyceps">O.</tp:taxon-name-part><tp:taxon-name-part taxon-name-part-type="species" reg="sinocampes">sinocampes</tp:taxon-name-part></tp:taxon-name></italic>.</p><p>In this study, we described the sexual stage, completing the species’ sexual and asexual stage descriptions. Additionally, a new specimen of this species was reported in the karst landform area— Malinghe Valley, Xingyi, enhancing our understanding of the species’ hosts and habitats.</p><p><italic><tp:taxon-name><tp:taxon-name-part taxon-name-part-type="genus" reg="Ophiocordyceps">O.</tp:taxon-name-part><tp:taxon-name-part taxon-name-part-type="species" reg="sinocampes">sinocampes</tp:taxon-name-part></tp:taxon-name></italic> is closely related to <italic><tp:taxon-name><tp:taxon-name-part taxon-name-part-type="genus" reg="Ophiocordyceps">O.</tp:taxon-name-part><tp:taxon-name-part taxon-name-part-type="species" reg="multiperitheciata">multiperitheciata</tp:taxon-name-part></tp:taxon-name></italic> Tasan., Thanakitp., Khons. &amp; Luangsa-ard (<xref ref-type="bibr" rid="B35">Luangsa-ard et al. 2018</xref>) and <italic><tp:taxon-name><tp:taxon-name-part taxon-name-part-type="genus" reg="Hirsutella">H.</tp:taxon-name-part><tp:taxon-name-part taxon-name-part-type="species" reg="strigosa">strigosa</tp:taxon-name-part></tp:taxon-name></italic> (<xref ref-type="bibr" rid="B44">Petch 1939</xref>). Morphologically, <italic><tp:taxon-name><tp:taxon-name-part taxon-name-part-type="genus" reg="Ophiocordyceps">O.</tp:taxon-name-part><tp:taxon-name-part taxon-name-part-type="species" reg="sinocampes">sinocampes</tp:taxon-name-part></tp:taxon-name></italic> is similar to <italic><tp:taxon-name><tp:taxon-name-part taxon-name-part-type="genus" reg="Hirsutella">H.</tp:taxon-name-part><tp:taxon-name-part taxon-name-part-type="species" reg="strigosa">strigosa</tp:taxon-name-part></tp:taxon-name></italic> due to the long and base-inflated phialides, but it differs in having tapering phialides of <italic><tp:taxon-name><tp:taxon-name-part taxon-name-part-type="genus" reg="Ophiocordyceps">O.</tp:taxon-name-part><tp:taxon-name-part taxon-name-part-type="species" reg="sinocampes">sinocampes</tp:taxon-name-part></tp:taxon-name></italic>.</p></tp:treatment-sec><ref-list><ref id="B82"><mixed-citation xmlns:xlink="http://www.w3.org/1999/xlink" xlink:type="simple"><person-group><name name-style="western"><surname>Zou</surname><given-names>X</given-names></name><name name-style="western"><surname>Qu</surname><given-names>JJ</given-names></name><name name-style="western"><surname>Han</surname><given-names>YF</given-names></name><name name-style="western"><surname>Liang</surname><given-names>ZQ</given-names></name></person-group> (<year>2021a</year>) <article-title>Two new species of entomopathogenic fungi with synnemata.</article-title><source>Journal of Mountain Agriculture and Biology</source><volume>40</volume>(<issue>6</issue>): <fpage>1</fpage>–<lpage>12</lpage>.</mixed-citation></ref><ref id="B35"><mixed-citation xmlns:xlink="http://www.w3.org/1999/xlink" xlink:type="simple"><person-group><name name-style="western"><surname>Luangsa-ard</surname><given-names>JJ</given-names></name><name name-style="western"><surname>Tasanathai</surname><given-names>K</given-names></name><name name-style="western"><surname>Thanakitpipattana</surname><given-names>D</given-names></name><name name-style="western"><surname>Khonsanit</surname><given-names>A</given-names></name><name name-style="western"><surname>Stadler</surname><given-names>M</given-names></name></person-group> (<year>2018</year>) <article-title>Novel and interesting <italic><tp:taxon-name><tp:taxon-name-part taxon-name-part-type="genus">Ophiocordyceps</tp:taxon-name-part></tp:taxon-name></italic> spp. (<tp:taxon-name><tp:taxon-name-part taxon-name-part-type="family">Ophiocordycipitaceae</tp:taxon-name-part></tp:taxon-name>, <tp:taxon-name><tp:taxon-name-part taxon-name-part-type="order">Hypocreales</tp:taxon-name-part></tp:taxon-name>) with superficial perithecia from Thailand.</article-title><source>Studies in Mycology</source><volume>89</volume>(<issue>1</issue>): <fpage>125</fpage>–<lpage>142</lpage>. <ext-link xlink:href="10.1016/j.simyco.2018.02.001" ext-link-type="doi" xlink:type="simple">https://doi.org/10.1016/j.simyco.2018.02.001</ext-link></mixed-citation></ref><ref id="B44"><mixed-citation xmlns:xlink="http://www.w3.org/1999/xlink" xlink:type="simple"><person-group><name name-style="western"><surname>Petch</surname><given-names>T</given-names></name></person-group> (<year>1939</year>) <article-title>Notes on entomogenous fungi.</article-title><source>Transactions of the British Mycological Society</source><volume>23</volume>: <fpage>127</fpage>–<lpage>148</lpage>. <ext-link xlink:href="10.1016/S0007-1536(33)80026-X" ext-link-type="doi" xlink:type="simple">https://doi.org/10.1016/S0007-1536(33)80026-X</ext-link></mixed-citation></ref><ref id="B80"><mixed-citation xmlns:xlink="http://www.w3.org/1999/xlink" xlink:type="simple"><person-group><name name-style="western"><surname>Zou</surname><given-names>X</given-names></name><name name-style="western"><surname>Zhou</surname><given-names>JX</given-names></name><name name-style="western"><surname>Liang</surname><given-names>ZQ</given-names></name><name name-style="western"><surname>Han</surname><given-names>YF</given-names></name></person-group> (<year>2016a</year>) <article-title><italic><tp:taxon-name><tp:taxon-name-part taxon-name-part-type="genus">Hirsutella</tp:taxon-name-part><tp:taxon-name-part taxon-name-part-type="species">shennongjiaensis</tp:taxon-name-part></tp:taxon-name></italic>, a new entomopathogenic species infecting <italic>Earwig</italic> (<tp:taxon-name><tp:taxon-name-part taxon-name-part-type="order">Dermaptera</tp:taxon-name-part></tp:taxon-name>).</article-title><source>Mycosystem</source><volume>35</volume>: <fpage>1070</fpage>–<lpage>1079</lpage>. <ext-link xlink:href="10.13346/j.mycosystema.160077" ext-link-type="doi" xlink:type="simple">https://doi.org/10.13346/j.mycosystema.160077</ext-link></mixed-citation></ref><ref id="B36"><mixed-citation xmlns:xlink="http://www.w3.org/1999/xlink" xlink:type="simple"><person-group><name name-style="western"><surname>McNeill</surname><given-names>J</given-names></name><name name-style="western"><surname>Barrie</surname><given-names>FR</given-names></name><name name-style="western"><surname>Buck</surname><given-names>WR</given-names></name><name name-style="western"><surname>ARG Gantner Verlag</surname><given-names>KG</given-names></name></person-group> (<year>2012</year>) International Code of Nomenclature for algae, fungi, and plants (Melbourne Code). Koeltz Scientific Books, Königstein [Regnum vegetabile no. 154].</mixed-citation></ref><ref id="B48"><mixed-citation xmlns:xlink="http://www.w3.org/1999/xlink" xlink:type="simple"><person-group><name name-style="western"><surname>Quandt</surname><given-names>CA</given-names></name><name name-style="western"><surname>Kepler</surname><given-names>RM</given-names></name><name name-style="western"><surname>Gams</surname><given-names>W</given-names></name><name name-style="western"><surname>Araújo</surname><given-names>JP</given-names></name><name name-style="western"><surname>Ban</surname><given-names>S</given-names></name><name name-style="western"><surname>Evans</surname><given-names>HC</given-names></name><name name-style="western"><surname>Hughes</surname><given-names>D</given-names></name><name name-style="western"><surname>Humber</surname><given-names>R</given-names></name><name name-style="western"><surname>Hywel-Jones</surname><given-names>N</given-names></name><name name-style="western"><surname>Li</surname><given-names>Z</given-names></name><name name-style="western"><surname>Luangsa-ard</surname><given-names>JJ</given-names></name><name name-style="western"><surname>Rehner</surname><given-names>SA</given-names></name><name name-style="western"><surname>Sanjuan</surname><given-names>T</given-names></name><name name-style="western"><surname>Sato</surname><given-names>H</given-names></name><name name-style="western"><surname>Shrestha</surname><given-names>B</given-names></name><name name-style="western"><surname>Sung</surname><given-names>GH</given-names></name><name name-style="western"><surname>Yao</surname><given-names>YJ</given-names></name><name name-style="western"><surname>Zare</surname><given-names>R</given-names></name><name name-style="western"><surname>Spatafora</surname><given-names>JW</given-names></name></person-group> (<year>2014</year>) <article-title>Phylogenetic-based nomenclatural proposals for <tp:taxon-name><tp:taxon-name-part taxon-name-part-type="family">Ophiocordycipitaceae</tp:taxon-name-part></tp:taxon-name> (<tp:taxon-name><tp:taxon-name-part taxon-name-part-type="order">Hypocreales</tp:taxon-name-part></tp:taxon-name>) with new combinations in <italic><tp:taxon-name><tp:taxon-name-part taxon-name-part-type="genus">Tolypocladium</tp:taxon-name-part></tp:taxon-name></italic>.</article-title><source>IMA Fungus</source><volume>5</volume>: <fpage>121</fpage>–<lpage>134</lpage>. <ext-link xlink:href="10.5598/imafungus.2014.05.01.12" ext-link-type="doi" xlink:type="simple">https://doi.org/10.5598/imafungus.2014.05.01.12</ext-link></mixed-citation></ref><ref id="B59"><mixed-citation xmlns:xlink="http://www.w3.org/1999/xlink" xlink:type="simple"><person-group><name name-style="western"><surname>Tasanathai</surname><given-names>K</given-names></name><name name-style="western"><surname>Thanakitpipattana</surname><given-names>D</given-names></name><name name-style="western"><surname>Himaman</surname><given-names>W</given-names></name><name name-style="western"><surname>Phommavong</surname><given-names>K</given-names></name><name name-style="western"><surname>Dengkhhamounh</surname><given-names>N</given-names></name><name name-style="western"><surname>Luangsa-ard</surname><given-names>J</given-names></name></person-group> (<year>2020</year>) <article-title>Three new <tp:taxon-name><tp:taxon-name-part taxon-name-part-type="genus">Ophiocordyceps</tp:taxon-name-part></tp:taxon-name> species in the <italic><tp:taxon-name><tp:taxon-name-part taxon-name-part-type="genus">Ophiocordyceps</tp:taxon-name-part><tp:taxon-name-part taxon-name-part-type="species">pseudoacicularis</tp:taxon-name-part></tp:taxon-name></italic> species complex on <tp:taxon-name><tp:taxon-name-part taxon-name-part-type="order">Lepidoptera</tp:taxon-name-part></tp:taxon-name> larvae in Southeast Asia.</article-title><source>Mycological Progress</source><volume>19</volume>(<issue>10</issue>): <fpage>1043</fpage>–<lpage>1056</lpage>. <ext-link xlink:href="10.1007/s11557-020-01611-6" ext-link-type="doi" xlink:type="simple">https://doi.org/10.1007/s11557-020-01611-6</ext-link></mixed-citation></ref></ref-list></tp:taxon-treatment>
