# Supplementary material for: ﻿Description of two new species of Ophiocordyceps: O.sinocampes and O.cystidiata (Ophiocordycipitaceae, Hypocreales) from typical karst landform forests in Guizhou, China
Source: MycoKeys. 2025 Feb 13;114:1–27. doi: 10.3897/mycokeys.114.134323 (PMC11843171; doi:10.3897/mycokeys.114.134323)
Supplement: XML Treatment for Ophiocordyceps cystidiata [file mycokeys.114.134323-treatment2.xml]

<!DOCTYPE tp:taxon-treatment
  PUBLIC "-//TaxonX//DTD Taxonomic Treatment Publishing DTD v0 20100105//EN" "tax-treatment-NSO.dtd">
<tp:taxon-treatment xmlns:tp="http://www.plazi.org/taxpub"><tp:treatment-meta><kwd-group><label>Taxon classification</label><kwd>
                <named-content content-type="kingdom">Fungi</named-content>
              </kwd><kwd>
                <named-content content-type="order">Hypocreales</named-content>
              </kwd><kwd>
                <named-content content-type="family">Ophiocordycipitaceae</named-content>
              </kwd></kwd-group><mixed-citation publication-type="journal"><person-group><name><surname>Xu</surname><given-names>Zhong-Shun</given-names></name><name><surname>Deng</surname><given-names>Li-ping</given-names></name><name><surname>Wang</surname><given-names>Hai-Yan</given-names></name><name><surname>Tian</surname><given-names>Hui-Ling</given-names></name><name><surname>Qu</surname><given-names>Jiao-Jiao</given-names></name><name><surname>Dai</surname><given-names>Yong-dong</given-names></name><name><surname>Zou</surname><given-names>Xiao</given-names></name></person-group><article-title>﻿Description of two new species of <italic><tp:taxon-name><tp:taxon-name-part taxon-name-part-type="genus" reg="Ophiocordyceps">Ophiocordyceps</tp:taxon-name-part></tp:taxon-name></italic>: <italic><tp:taxon-name><tp:taxon-name-part taxon-name-part-type="genus" reg="Ophiocordyceps">O.</tp:taxon-name-part><tp:taxon-name-part taxon-name-part-type="species" reg="sinocampes">sinocampes</tp:taxon-name-part></tp:taxon-name></italic> and <italic><tp:taxon-name><tp:taxon-name-part taxon-name-part-type="genus" reg="Ophiocordyceps">O.</tp:taxon-name-part><tp:taxon-name-part taxon-name-part-type="species" reg="cystidiata">cystidiata</tp:taxon-name-part></tp:taxon-name></italic> (<tp:taxon-name><tp:taxon-name-part taxon-name-part-type="family">Ophiocordycipitaceae</tp:taxon-name-part></tp:taxon-name>, <tp:taxon-name><tp:taxon-name-part taxon-name-part-type="order">Hypocreales</tp:taxon-name-part></tp:taxon-name>) from typical karst landform forests in Guizhou, China</article-title><source>MycoKeys</source><day>13</day><month>02</month><year>2025</year><volume>114</volume><fpage>1</fpage><lpage>27</lpage><pub-id pub-id-type="doi">10.3897/mycokeys.114.134323</pub-id></mixed-citation></tp:treatment-meta><tp:nomenclature><label>﻿</label><tp:taxon-name>
              <object-id xmlns:xlink="http://www.w3.org/1999/xlink" content-type="arpha" xlink:type="simple">CC463EB1-B4A6-5162-94A6-54DE5F44A9E2</object-id>
              <tp:taxon-name-part taxon-name-part-type="genus" reg="Ophiocordyceps">Ophiocordyceps</tp:taxon-name-part>
              <tp:taxon-name-part taxon-name-part-type="species" reg="cystidiata">cystidiata</tp:taxon-name-part>
              <object-id xmlns:xlink="http://www.w3.org/1999/xlink" content-type="mycobank" xlink:type="simple"> 854598</object-id>
            </tp:taxon-name><tp:taxon-authority>X. Zou, Zhong S. Xu &amp; Y.D. Dai</tp:taxon-authority><tp:taxon-status xmlns:xlink="http://www.w3.org/1999/xlink" xlink:type="simple">sp. nov.</tp:taxon-status><xref ref-type="fig" rid="F3">Fig. 3</xref></tp:nomenclature><tp:treatment-sec sec-type="etymology" id="SECID0EOGAM"><title>Etymology.</title><p><italic>Cystidiata</italic> refers to the saccate mucous sheath that envelopes the conidium.</p></tp:treatment-sec><tp:treatment-sec sec-type="Holotype" id="SECID0E2GAM"><title>Holotype.</title><p>GZUIFR-2023XY-OA5 (Fig. <xref ref-type="fig" rid="F3">3b</xref>), China • Guizhou Province: Baishi Mountains, Baiwanyao Village, Xingyi City (<named-content xmlns:xlink="http://www.w3.org/1999/xlink" content-type="dwc:verbatimCoordinates" xlink:type="simple"><named-content content-type="geo-json" specific-use="{&#34;type&#34;:&#34;Point&#34;,&#34;coordinates&#34;:[99.170000,25.070000]}" id="NCID0EIHAM" xlink:type="simple">25°4'12"N, 99°10'12"E</named-content></named-content>; altitude, 1720 m). These specimens were found on a larva of <tp:taxon-name><tp:taxon-name-part taxon-name-part-type="family" reg="Hepialidae">Hepialidae</tp:taxon-name-part></tp:taxon-name>, buried in soil, collected in July 2023 by Zhongshun Xu, Binghui Zhou, Yongdong Dai, Huiling Tian, and Xiao Zou (ex-holotype: GZUIFR-2023XY-OA5C). (The GenBank accession numbers: <abbrev xmlns:xlink="http://www.w3.org/1999/xlink" xlink:title="small subunit ribosomal RNA" id="ABBRID0ETHAM" xlink:type="simple">nrSSU</abbrev>, <ext-link xmlns:xlink="http://www.w3.org/1999/xlink" xlink:href="PQ497594" ext-link-type="gen" xlink:type="simple">PQ497594</ext-link>; <abbrev xmlns:xlink="http://www.w3.org/1999/xlink" xlink:title="large subunit ribosomal RNA" id="ABBRID0E3HAM" xlink:type="simple">nrLSU</abbrev>, <ext-link xmlns:xlink="http://www.w3.org/1999/xlink" xlink:href="PQ497634" ext-link-type="gen" xlink:type="simple">PQ497634</ext-link>; <abbrev xmlns:xlink="http://www.w3.org/1999/xlink" xlink:title="largest subunits of RNA polymerase ІІ" id="ABBRID0EFIAM" xlink:type="simple">rpb1</abbrev>, <ext-link xmlns:xlink="http://www.w3.org/1999/xlink" xlink:href="PQ516632" ext-link-type="gen" xlink:type="simple">PQ516632</ext-link>; <abbrev xmlns:xlink="http://www.w3.org/1999/xlink" xlink:title="second largest subunits of RNA polymerase ІІ" id="ABBRID0EOIAM" xlink:type="simple">rpb2</abbrev>, <ext-link xmlns:xlink="http://www.w3.org/1999/xlink" xlink:href="PQ516636" ext-link-type="gen" xlink:type="simple">PQ516636</ext-link>).</p><fig id="F3" position="float" orientation="portrait"><object-id xmlns:xlink="http://www.w3.org/1999/xlink" content-type="doi" xlink:type="simple">10.3897/mycokeys.114.134323.figure3</object-id><object-id xmlns:xlink="http://www.w3.org/1999/xlink" content-type="arpha" xlink:type="simple">D50B4DC6-BC0F-543D-A830-EC2937851241</object-id><label>Figure 3.</label><caption><p>The morphological and micromorphological characteristics of <italic><tp:taxon-name><tp:taxon-name-part taxon-name-part-type="genus" reg="Ophiocordyceps">O.</tp:taxon-name-part><tp:taxon-name-part taxon-name-part-type="species" reg="cystidiata">cystidiata</tp:taxon-name-part></tp:taxon-name></italic><bold>a</bold> wild environment of <italic><tp:taxon-name><tp:taxon-name-part taxon-name-part-type="genus" reg="Ophiocordyceps">O.</tp:taxon-name-part><tp:taxon-name-part taxon-name-part-type="species" reg="cystidiata">cystidiata</tp:taxon-name-part></tp:taxon-name></italic><bold>b–f</bold> Wild morph <bold>g</bold> host <bold>h, i</bold> superficial perithecia <bold>j, k, r–u</bold> ascus and ascospore <bold>i</bold> colony <bold>m–q</bold> phialide and conidium. Scale bars: 1 cm (<bold>g</bold>); 1 mm (<bold>h</bold>); 100 μm (<bold>i–j</bold>); 20 μm (<bold>k, r–u</bold>); 5 μm (<bold>m–q</bold>).</p></caption><graphic xmlns:xlink="http://www.w3.org/1999/xlink" xlink:href="mycokeys-114-001-g003.jpg" position="float" orientation="portrait" xlink:type="simple" id="oo_1250053.jpg"><uri content-type="original_file" xlink:type="simple">https://binary.pensoft.net/fig/1250053</uri></graphic></fig></tp:treatment-sec><tp:treatment-sec sec-type="host" id="SECID0ESKAM"><title>Host.</title><p>The larvae of <tp:taxon-name><tp:taxon-name-part taxon-name-part-type="family" reg="Hepialidae">Hepialidae</tp:taxon-name-part></tp:taxon-name> (<tp:taxon-name><tp:taxon-name-part taxon-name-part-type="order">Lepidoptera</tp:taxon-name-part></tp:taxon-name>).</p></tp:treatment-sec><tp:treatment-sec sec-type="description" id="SECID0EDLAM"><title>Description.</title><p><bold><italic>Stromata</italic></bold>: Arising from the head the host, lignified, solitary, rarely branched, brown to yellow-brown, 60–146 mm long. <bold><italic>Fertile part</italic></bold>: Cylindrical, yellowish, without a sterile tip, surface spinous due to protruding ostioles, up to 18 × (0.8-) 1.44 mm.</p><p><bold><italic>Perithecia</italic></bold>: Immersed, ovoid to oblong-ovate, 355–434 × 178–220 μm. <bold><italic>Asci</italic></bold>: Cylindrical, hyaline, eight-spored ascus, 133–224 × 5–7 μm, apex thickened to form an ascus cap, hemispherical, 4.7–5.6 × 3.6–4.0 μm. <bold><italic>Ascospores</italic></bold>: Filiform, hyaline, irregular, multi-septate, non-disarticulating, 13.2–25.2 × 1.5–2.6 μm, with septa.</p><p><bold><italic>Asexual morph</italic></bold>: <italic><tp:taxon-name><tp:taxon-name-part taxon-name-part-type="genus" reg="Hirsutella">Hirsutella</tp:taxon-name-part></tp:taxon-name></italic>-like</p><p><bold><italic>Colonies</italic></bold>: On PDA, reaching 13–16 mm in diameter after two weeks at 20 °C, round, irregularly swollen, initially light yellow, gradually changing color with an outer layer of white, an inner layer of rose red, and a central white protrusion. The back of the colony is rose red. <bold><italic>Hyphae</italic></bold>: The basal hyphae are hyaline, smooth-walled, and septate; the apical hyphae are verrucose (2.5–3.3 μm wide). <bold><italic>Conidiogenous cells</italic></bold>: Growing from verrucose apical hyphae, monophialidic, 22–56 µm long. The base is cylindrical, with an inflated structure near the bottom, tapering gradually into a slender neck. The base width measures 2.4–3.3 µm, and the neck width measures 0.9–1.4 µm. <bold><italic>Conidia</italic></bold>: Arising solitarily from the apex of conidiogenous cells, fusiform or orange-like shape, usually solitary, hyaline, smooth-walled, measuring 10–12 × 2.5–3.2 µm, often enveloped in a hyaline mucous sheath (1.5–3.0 µm thick).</p></tp:treatment-sec><tp:treatment-sec sec-type="distribution" id="SECID0EFNAM"><title>Distribution and habitat.</title><p>The karst-landform forest of Xingyi City, Guizhou Province, China.</p></tp:treatment-sec><tp:treatment-sec sec-type="material" id="SECID0EKNAM"><title>Additional specimens examined.</title><p>GZUIFR-2023XY-OA2, 3, 6, 7, 8, 9, 10, 11 (Fig. <xref ref-type="fig" rid="F3">3f</xref>). Location: China. Guizhou Province: Baishi Mountains, Baiwanyao Village, Xingyi City (<named-content xmlns:xlink="http://www.w3.org/1999/xlink" content-type="dwc:verbatimCoordinates" xlink:type="simple"><named-content content-type="geo-json" specific-use="{&#34;type&#34;:&#34;Point&#34;,&#34;coordinates&#34;:[99.170000,25.070000]}" id="NCID0EXNAM" xlink:type="simple">25°4'12"N, 99°10'12"E</named-content></named-content>; altitude: 1710–1730 m). These specimens were found on a larva of <italic><tp:taxon-name><tp:taxon-name-part taxon-name-part-type="family" reg="Hepialidae">Hepialidae</tp:taxon-name-part></tp:taxon-name></italic> sp. buried in soil, collected in July 2023 by Zhongshun Xu, Binghui Zhou, Yong-dong Dai, Huiling Tian, and Xiao Zou.</p></tp:treatment-sec><tp:treatment-sec sec-type="notes" id="SECID0EDOAM"><title>Notes.</title><p><italic><tp:taxon-name><tp:taxon-name-part taxon-name-part-type="genus" reg="Ophiocordyceps">O.</tp:taxon-name-part><tp:taxon-name-part taxon-name-part-type="species" reg="cystidiata">cystidiata</tp:taxon-name-part></tp:taxon-name></italic> is closely related to <italic><tp:taxon-name><tp:taxon-name-part taxon-name-part-type="genus" reg="Ophiocordyceps">O.</tp:taxon-name-part><tp:taxon-name-part taxon-name-part-type="species" reg="fenggangensis">fenggangensis</tp:taxon-name-part></tp:taxon-name></italic> (<xref ref-type="bibr" rid="B41">Peng et al. 2024</xref>), <italic><tp:taxon-name><tp:taxon-name-part taxon-name-part-type="genus" reg="Ophiocordyceps">O.</tp:taxon-name-part><tp:taxon-name-part taxon-name-part-type="species" reg="musicaudata">musicaudata</tp:taxon-name-part></tp:taxon-name></italic> (<xref ref-type="bibr" rid="B41">Peng et al. 2024</xref>), <italic><tp:taxon-name><tp:taxon-name-part taxon-name-part-type="genus" reg="Ophiocordyceps">O.</tp:taxon-name-part><tp:taxon-name-part taxon-name-part-type="species" reg="alboperitheciata">alboperitheciata</tp:taxon-name-part></tp:taxon-name></italic> (<xref ref-type="bibr" rid="B17">Fan et al. 2021</xref>), and <italic><tp:taxon-name><tp:taxon-name-part taxon-name-part-type="genus" reg="Hirsutella">H.</tp:taxon-name-part><tp:taxon-name-part taxon-name-part-type="species" reg="kuankuoshuiensis">kuankuoshuiensis</tp:taxon-name-part></tp:taxon-name></italic> (<xref ref-type="bibr" rid="B46">Qu et al. 2021</xref>). Morphologically, <italic><tp:taxon-name><tp:taxon-name-part taxon-name-part-type="genus" reg="Ophiocordyceps">O.</tp:taxon-name-part><tp:taxon-name-part taxon-name-part-type="species" reg="cystidiata">cystidiata</tp:taxon-name-part></tp:taxon-name></italic> is similar to <italic><tp:taxon-name><tp:taxon-name-part taxon-name-part-type="genus" reg="Ophiocordyceps">O.</tp:taxon-name-part><tp:taxon-name-part taxon-name-part-type="species" reg="fenggangensis">fenggangensis</tp:taxon-name-part></tp:taxon-name></italic> and <italic><tp:taxon-name><tp:taxon-name-part taxon-name-part-type="genus" reg="Ophiocordyceps">O.</tp:taxon-name-part><tp:taxon-name-part taxon-name-part-type="species" reg="musicaudata">musicaudata</tp:taxon-name-part></tp:taxon-name></italic> in the shape of the stromata, fertile part, and perithecia but it differs by its inconspicuous separate ascospores (Table <xref ref-type="table" rid="T3">3</xref>). It also resembles <italic><tp:taxon-name><tp:taxon-name-part taxon-name-part-type="genus" reg="Hirsutella">H.</tp:taxon-name-part><tp:taxon-name-part taxon-name-part-type="species" reg="kuankuoshuiensis">kuankuoshuiensis</tp:taxon-name-part></tp:taxon-name></italic> in asexual morphology but differs in having phialides with a verrucose apex and conidia enveloped by a thickened mucous sheath.</p><table-wrap id="T3" position="float" orientation="portrait"><label>Table 3.</label><caption><p>Morphological comparison of <italic><tp:taxon-name><tp:taxon-name-part taxon-name-part-type="genus" reg="Ophiocordyceps">O.</tp:taxon-name-part><tp:taxon-name-part taxon-name-part-type="species" reg="cystidiata">cystidiata</tp:taxon-name-part></tp:taxon-name></italic> and its relatives.</p></caption><table id="TID0E5OEM" rules="all"><tbody><tr><th rowspan="1" colspan="1">Species</th><th rowspan="1" colspan="1">Host</th><th rowspan="1" colspan="1">Habitat</th><th rowspan="1" colspan="1">Stromata (mm)</th><th rowspan="1" colspan="1">Perithecium (μm)</th><th rowspan="1" colspan="1">Asci (μm)</th><th rowspan="1" colspan="1">Ascospore (μm)</th><th rowspan="1" colspan="1">Colony (mm)</th><th rowspan="1" colspan="1">Conidiogenous cells (μm)</th><th rowspan="1" colspan="1">Conidia (μm)</th><th rowspan="1" colspan="1">References</th></tr><tr><td rowspan="1" colspan="1">
                      <italic>
                        <tp:taxon-name><tp:taxon-name-part taxon-name-part-type="genus" reg="Ophiocordyceps">O.</tp:taxon-name-part><tp:taxon-name-part taxon-name-part-type="species" reg="cystidiata">cystidiata</tp:taxon-name-part></tp:taxon-name>
                      </italic>
                    </td><td rowspan="1" colspan="1"><tp:taxon-name><tp:taxon-name-part taxon-name-part-type="family" reg="Hepialidae">Hepialidae</tp:taxon-name-part></tp:taxon-name> sp</td><td rowspan="1" colspan="1">Karst-landform forest</td><td rowspan="1" colspan="1">Arising from the head of host, lignified, solitary, rare branched, brown to yellow-brown, 60–146 long</td><td rowspan="1" colspan="1">Immersed, ovoid to oblong-ovate, 355–434 × 178–220</td><td rowspan="1" colspan="1">Cylindrical, hyaline, eight-spored ascus, 133–224 × 5–7, apex thickened to form ascus cap, hemispherical, 4.7–5.6 × 3.6–4.0</td><td rowspan="1" colspan="1">Filiform, hyaline, irregular, multi-septate, non-disarticulating, 13.2–25.2 × 1.5–2.6 septa</td><td rowspan="1" colspan="1">13–16 in diameter after two weeks at 20 °C, round, irregularly swollen, initially light yellow, gradually with an outer layer of white, an inner layer of rose red, and a central white protrusion. Rose red of back</td><td rowspan="1" colspan="1">Monophialidic, 22–56 long. The base is cylindrical, with a clearly inflated structure near the bottom, tapering gradually into a slender neck. The base 2.4–3.3 wide, and neck 0.9–1.4 wide.</td><td rowspan="1" colspan="1">Fusiform or orange-like shape, usually solitary, hyaline, smooth-walled, measuring10–12 × 2.5–3.2, often enveloped in a hyaline mucous sheath (1.5–3.0 thick).</td><td rowspan="1" colspan="1">In this study</td></tr><tr><td rowspan="1" colspan="1">
                      <italic>
                        <tp:taxon-name><tp:taxon-name-part taxon-name-part-type="genus" reg="Ophiocordyceps">O.</tp:taxon-name-part><tp:taxon-name-part taxon-name-part-type="species" reg="fenggangensis">fenggangensis</tp:taxon-name-part></tp:taxon-name>
                      </italic>
                    </td><td rowspan="1" colspan="1">
                      <tp:taxon-name><tp:taxon-name-part taxon-name-part-type="order">Lepidoptera</tp:taxon-name-part></tp:taxon-name>
                    </td><td rowspan="1" colspan="1">–</td><td rowspan="1" colspan="1">102 × 1–1.5, solitary, cylindrical, brown to off-white</td><td rowspan="1" colspan="1">306–496 × 134–223, immersed, off-white to yellowish, ovoid to oblong-ovate</td><td rowspan="1" colspan="1">91–176 × 2–8, cylindrical, apex thickened</td><td rowspan="1" colspan="1">0.3–0.7 wide, filiform, hyaline, disarticulating, secondary ascospores 2.8–6.0 × 0.3–0.7, cylindrical</td><td rowspan="1" colspan="1">–</td><td rowspan="1" colspan="1">–</td><td rowspan="1" colspan="1">–</td><td rowspan="1" colspan="1">
                      <xref ref-type="bibr" rid="B41">Peng et al. 2024</xref>
                    </td></tr><tr><td rowspan="1" colspan="1">
                      <italic>
                        <tp:taxon-name><tp:taxon-name-part taxon-name-part-type="genus" reg="Ophiocordyceps">O.</tp:taxon-name-part><tp:taxon-name-part taxon-name-part-type="species" reg="musicaudata">musicaudata</tp:taxon-name-part></tp:taxon-name>
                      </italic>
                    </td><td rowspan="1" colspan="1"><tp:taxon-name><tp:taxon-name-part taxon-name-part-type="family">Lasiocampidae</tp:taxon-name-part></tp:taxon-name>, <tp:taxon-name><tp:taxon-name-part taxon-name-part-type="order">Lepidoptera</tp:taxon-name-part></tp:taxon-name></td><td rowspan="1" colspan="1">–</td><td rowspan="1" colspan="1">130–140 × 1–2, solitary or numerous, simple or branched, cylindrical, brown to yellowish</td><td rowspan="1" colspan="1">260–492 × 144–314, immersed, yellowish, flask-shaped</td><td rowspan="1" colspan="1">123–264 × 5–13, filiform, cylindrical, 8-spored, usually without thickened Apices</td><td rowspan="1" colspan="1">114–298 × 1.5–4.0, cylindrical, Irregular multi-septate, non disarticulating</td><td rowspan="1" colspan="1">–</td><td rowspan="1" colspan="1">–</td><td rowspan="1" colspan="1">–</td><td rowspan="1" colspan="1">
                      <xref ref-type="bibr" rid="B41">Peng et al. 2024</xref>
                    </td></tr><tr><td rowspan="1" colspan="1">
                      <italic>
                        <tp:taxon-name><tp:taxon-name-part taxon-name-part-type="genus" reg="Ophiocordyceps">O.</tp:taxon-name-part><tp:taxon-name-part taxon-name-part-type="species" reg="alboperitheciata">alboperitheciata</tp:taxon-name-part></tp:taxon-name>
                      </italic>
                    </td><td rowspan="1" colspan="1"><tp:taxon-name><tp:taxon-name-part taxon-name-part-type="family">Noctuidae</tp:taxon-name-part></tp:taxon-name>, <tp:taxon-name><tp:taxon-name-part taxon-name-part-type="order">Lepidoptera</tp:taxon-name-part></tp:taxon-name></td><td rowspan="1" colspan="1">Buried in fallen leaves</td><td rowspan="1" colspan="1">Stromata in pairs, rigid, the stalk is smooth, unbranched, long 54–65, light brown to dark brown, with a clavate fertile part, white to light brown, 4.1–4.5 × 0.8–1.4, and a sterile tip.</td><td rowspan="1" colspan="1">Superficial, scattered or crowded, 410–550 230–320, nearly ovoid, white nearly light brown.</td><td rowspan="1" colspan="1">Asci hyaline, cylindrical, 8-spores, 144–246 × 3.5–4.7, with a hemispheric apical cap, 3.2–4.2 × 2.3–2.5</td><td rowspan="1" colspan="1">Hyaline, cylindric, multiseptate, 0.5–0.6 diameter, with septa 1.1–1.3 apart</td><td rowspan="1" colspan="1">–</td><td rowspan="1" colspan="1">–</td><td rowspan="1" colspan="1">–</td><td rowspan="1" colspan="1">
                      <xref ref-type="bibr" rid="B17">Fan et al. 2021</xref>
                    </td></tr><tr><td rowspan="1" colspan="1">
                      <italic>
                        <tp:taxon-name><tp:taxon-name-part taxon-name-part-type="genus" reg="Ophiocordyceps">O.</tp:taxon-name-part><tp:taxon-name-part taxon-name-part-type="species" reg="elongata">elongata</tp:taxon-name-part></tp:taxon-name>
                      </italic>
                    </td><td rowspan="1" colspan="1">Apalela americana (<tp:taxon-name><tp:taxon-name-part taxon-name-part-type="order">Lepidoptera</tp:taxon-name-part></tp:taxon-name>)</td><td rowspan="1" colspan="1">–</td><td rowspan="1" colspan="1">The stalk is flexuose, longitudinally sulcate and twisted, 110 long, pale brown.</td><td rowspan="1" colspan="1">The perithecia are immersed, scattered or crowded, ovato conoid, size 50 × 30 mm, apex subacute, wall vellow by transmitted light.</td><td rowspan="1" colspan="1">The asci are 220 long, 8 diameter.</td><td rowspan="1" colspan="1">Cylindric,2 diameter, with septa 4–12 apart.</td><td rowspan="1" colspan="1">–</td><td rowspan="1" colspan="1">–</td><td rowspan="1" colspan="1">–</td><td rowspan="1" colspan="1">
                      <xref ref-type="bibr" rid="B17">Fan et al. 2021</xref>
                    </td></tr><tr><td rowspan="1" colspan="1">
                      <italic>
                        <tp:taxon-name><tp:taxon-name-part taxon-name-part-type="genus" reg="Hirsutella">H.</tp:taxon-name-part><tp:taxon-name-part taxon-name-part-type="species" reg="kuankuoshuiensis">kuankuoshuiensis</tp:taxon-name-part></tp:taxon-name>
                      </italic>
                    </td><td rowspan="1" colspan="1"><tp:taxon-name><tp:taxon-name-part taxon-name-part-type="order">Lepidoptera</tp:taxon-name-part></tp:taxon-name> sp.</td><td rowspan="1" colspan="1">–</td><td rowspan="1" colspan="1">Synnemata are single, extending from the head of insect; 86 long, dark brown and changing to brown towards the apex; no conidiation was observed</td><td rowspan="1" colspan="1">–</td><td rowspan="1" colspan="1">–</td><td rowspan="1" colspan="1">–</td><td rowspan="1" colspan="1">Centre of surface with brown dense bulges and grey-white sparse flocculent aerial hyphae. Colony margin is flat with radial groove; the back of colony appears dark brown; thickness 10–12</td><td rowspan="1" colspan="1">Monophialidic, hyaline, borne perpendicular or at an acute angle to the subtending hyphae</td><td rowspan="1" colspan="1">Clavate, narrow fusiform or botuliform without a diaphragm, 9.9–12.6 × 2.7–4.5, single-or double-enveloped in a hyaline mucus, thickness 2.0–3.0</td><td rowspan="1" colspan="1">
                      <xref ref-type="bibr" rid="B46">Qu et al. 2021</xref>
                    </td></tr></tbody></table></table-wrap></tp:treatment-sec><ref-list><ref id="B41"><mixed-citation xmlns:xlink="http://www.w3.org/1999/xlink" xlink:type="simple"><person-group><name name-style="western"><surname>Peng</surname><given-names>XC</given-names></name><name name-style="western"><surname>Wen</surname><given-names>TC</given-names></name><name name-style="western"><surname>Wei</surname><given-names>DP</given-names></name><name name-style="western"><surname>Liao</surname><given-names>YH</given-names></name><name name-style="western"><surname>Wang</surname><given-names>Y</given-names></name><name name-style="western"><surname>Zhang</surname><given-names>X</given-names></name><name name-style="western"><surname>Wang</surname><given-names>GY</given-names></name><name name-style="western"><surname>Zhou</surname><given-names>Y</given-names></name><name name-style="western"><surname>Tangtrakulwanich</surname><given-names>J</given-names></name><name name-style="western"><surname>Liang</surname><given-names>JD</given-names></name></person-group> (<year>2024</year>) Two new species and one new combination of <italic><tp:taxon-name><tp:taxon-name-part taxon-name-part-type="genus">Ophiocordyceps</tp:taxon-name-part></tp:taxon-name></italic> (<tp:taxon-name><tp:taxon-name-part taxon-name-part-type="order">Hypocreales</tp:taxon-name-part></tp:taxon-name>, <tp:taxon-name><tp:taxon-name-part taxon-name-part-type="family">Ophiocordycipitaceae</tp:taxon-name-part></tp:taxon-name>) in Guizhou. MycoKeys 102: 245. <ext-link xlink:href="10.3897/mycokeys.102.113351" ext-link-type="doi" xlink:type="simple">https://doi.org/10.3897/mycokeys.102.113351</ext-link></mixed-citation></ref><ref id="B17"><mixed-citation xmlns:xlink="http://www.w3.org/1999/xlink" xlink:type="simple"><person-group><name name-style="western"><surname>Fan</surname><given-names>Q</given-names></name><name name-style="western"><surname>Wang</surname><given-names>YB</given-names></name><name name-style="western"><surname>Zhang</surname><given-names>GD</given-names></name><name name-style="western"><surname>Tang</surname><given-names>DX</given-names></name><name name-style="western"><surname>Yu</surname><given-names>H</given-names></name></person-group> (<year>2021</year>) <article-title>Multigene phylogeny and morphology of <italic><tp:taxon-name><tp:taxon-name-part taxon-name-part-type="genus">Ophiocordyceps</tp:taxon-name-part><tp:taxon-name-part taxon-name-part-type="species">alboperitheciata</tp:taxon-name-part></tp:taxon-name></italic> sp. nov., a new entomopathogenic fungus attacking Lepidopteran larva from Yunnan, China.</article-title><source>Mycobiology</source><volume>49</volume>(<issue>2</issue>): <fpage>133</fpage>–<lpage>141</lpage>. <ext-link xlink:href="10.1080/12298093.2021.1903130" ext-link-type="doi" xlink:type="simple">https://doi.org/10.1080/12298093.2021.1903130</ext-link></mixed-citation></ref><ref id="B46"><mixed-citation xmlns:xlink="http://www.w3.org/1999/xlink" xlink:type="simple"><person-group><name name-style="western"><surname>Qu</surname><given-names>JJ</given-names></name><name name-style="western"><surname>Zou</surname><given-names>X</given-names></name><name name-style="western"><surname>Cao</surname><given-names>W</given-names></name><name name-style="western"><surname>Xu</surname><given-names>ZS</given-names></name><name name-style="western"><surname>Liang</surname><given-names>ZQ</given-names></name></person-group> (<year>2021</year>) <article-title>Two new species of <italic><tp:taxon-name><tp:taxon-name-part taxon-name-part-type="genus">Hirsutella</tp:taxon-name-part></tp:taxon-name></italic> (<tp:taxon-name><tp:taxon-name-part taxon-name-part-type="family">Ophiocordycipitaceae</tp:taxon-name-part></tp:taxon-name>, <tp:taxon-name><tp:taxon-name-part taxon-name-part-type="class">Sordariomycetes</tp:taxon-name-part></tp:taxon-name>) that are parasitic on lepidopteran insects from China.</article-title><source>MycoKeys</source><volume>82</volume>: <fpage>81</fpage>–<lpage>96</lpage>. <ext-link xlink:href="10.3897/mycokeys.82.66927" ext-link-type="doi" xlink:type="simple">https://doi.org/10.3897/mycokeys.82.66927</ext-link></mixed-citation></ref></ref-list></tp:taxon-treatment>
