# Supplementary material for: ﻿Description of two new species of Ophiocordyceps: O.sinocampes and O.cystidiata (Ophiocordycipitaceae, Hypocreales) from typical karst landform forests in Guizhou, China
Source: MycoKeys. 2025 Feb 13;114:1–27. doi: 10.3897/mycokeys.114.134323 (PMC11843171; doi:10.3897/mycokeys.114.134323)
Supplement: Supplementary material 1 — Primer pairs for gene amplification and sequencing used in this study [file mycokeys-114-001-s001.xlsx]

## Sheet: Table S1
Table S1 Primer pairs for gene amplification and sequencing used in this study
Product	Primer name	Primer sequence (5’-3’)	Reference
ITS	ITS5	GGAAGTAAAAGTCGTAACAAGG	White et al. 1990
	ITS4	TCCTCCGCTTATTGATATGC
nrSSU	CSSU3F	TCTCAAAGATTAAGCCATGC	Chen et al. 2013
	CSSU18R	TCACCAACGGAGACCTTG
nrLSU	LR5	ATCCTGAGGGAAACTTC	Vilgalys and Sun 1994
	LR0R	GTACCCGCTGAACTTAAGC
tef-1α	EF1α-EF	GCTCCYGGHCAYCGTGAYTTYAT	Bischoff et al. 2009
	EF1α-ER	ATGACACCRACRGCRACRGTYTG
rpb1	RPB1-5'F	CAYCCWGGYTTYATCAAGAA
	RPB1-5'R	CCNGCDATNTCRTTRTCCATRTA
rpb2	RPB2-5'F	CCCATRGCTTGTYYRCCCAT
	RPB2-5'R	GAYGAYMGWGATCAYTTYGG
